# Supplementary material for: Type I Cystatin Derived from Cysticercus pisiformis—Stefins, Suppresses LPS-Mediated Inflammatory Response in RAW264.7 Cells
Source: Microorganisms. 2024 Apr 24;12(5):850. doi: 10.3390/microorganisms12050850 (PMC11123757; doi:10.3390/microorganisms12050850)
Supplement: Supplementary file 1 [file microorganisms-12-00850-s001.zip]

Archive with 1 entries (1 files):
- microorganisms-2918007-supplementary.pdf
